# Supplementary material for: Characterization and Potential Function Analysis of the SRS Gene Family in Brassica napus
Source: Genes (Basel). 2023 Jul 10;14(7):1421. doi: 10.3390/genes14071421 (PMC10379590; doi:10.3390/genes14071421)
Supplement: Supplementary file 1 [file genes-14-01421-s001.zip]

Archive with 2 entries (2 files):
- genes-2479561 supplementary tables.xlsx
- genes-2479561-supplementary figures.pdf
